# Supplementary material for: Mutated Toll-like receptor 9 increases Alzheimer’s disease risk by compromising innate immunity protection
Source: Mol Psychiatry. 2023 Jul 11;28(12):5380–9. doi: 10.1038/s41380-023-02166-0 (PMC11041692; doi:10.1038/s41380-023-02166-0)
Supplement: Supplementary file 2 — Supplementary Information Excel File [file 41380_2023_2166_MOESM2_ESM.xlsx]

## Sheet: IFNalpha.High
SYMBOL

## Sheet: IFNalpha.Low
SYMBOL

## Sheet: IFNbeta.High
SYMBOL

## Sheet: IFNbeta.Low
SYMBOL

## Sheet: IFNgamma.High
SYMBOL

## Sheet: IFNgamma.Low
SYMBOL

## Sheet: IFNlamda1.High
SYMBOL
